# Supplementary material for: 3-Arylidene-2-oxindoles as Potent NRH:Quinone Oxidoreductase 2 Inhibitors
Source: Molecules. 2023 Jan 25;28(3):1174. doi: 10.3390/molecules28031174 (PMC9920986; doi:10.3390/molecules28031174)
Supplement: Supplementary file 1 [file molecules-28-01174-s001.zip]

Archive with 1 entries (1 files):
- molecules-2119986-supplementary.pdf
